# Supplementary material for: Improving protein hydrolysis and digestibility in Arthrospira platensis biomass through recombinant peptidases (EC 3.4): Opportunities for monogastric animal diets
Source: Heliyon. 2024 Dec 25;11(1):e41460. doi: 10.1016/j.heliyon.2024.e41460 (PMC11742843; doi:10.1016/j.heliyon.2024.e41460)
Supplement: Multimedia component 3 [file mmc3.xlsx]

## Sheet: Initial screening peptidases
Improving protein hydrolysis and digestibility in Arthrospira platensis biomass through recombinant peptidases (EC 3.4): opportunities for monogastric animal diets
Maria P. Spínola+, Mónica M. Costa+, Rita S. Simões+, Vânia O. Fernandes, Vânia Cardoso, Virgínia M. R. Pires, Cláudia Afonso, Carlos Cardoso, Narcisa M. Bandarra, Carlos M. G. A. Fontes, José A. M. Prates*
* Correspondence: José António Mestre Prates: japrates@fmv.ulisboa.pt
+ These authors contributed equally to this work and share first authorship
1 Supplementary Tables
Supplementary Table 2. Screening of the selected individual peptidases (project identification number, ID) for Arthrospira platensis protein hydrolysis, according to their release of total protein and peptides into algal supernatant.
Enzymes ID	Increased protein concentration (g/L)	Increased peptide concentration (mg/L)
1	-0.0881213	-3.91951
2	-0.0652097	-3.73049
3	-0.0458231	-0.537805
4	-0.0343673	-4.81098
5	0.0916461	-2.84512
6	0.0590412	-6.11707
7	0.134826	-0.681707
8	0.106627	-5.62439
11	0.115439	0.0609756
12	0.0757843	-7.0378
14	0.115439	0.307317
16	0.0484667	-3.65854
18	0.114558	1.77561
19	-0.012337	-3.35122
20	0.135707	5.23171
21	0.198273	0.832927
22	0.041417	0.745122
25	0.136588	-1.40976
26	0.176243	6.73293
27	0.053754	-0.0829268
28	0.120726	3.22927
31	0.0907649	-1.43049
32	0.146281	3.78902
34	0.08724	-1.04268
35	0.0696158	-0.223171
36	0.211491	0
37	0.0643285	2.06463
39	0.221184	0
40	0.202679	0
41	0.148044	0.121951
42	0.189461	0
43	0.237046	2.68293
44	0.0511103	0.00365854
47	0.238809	1.58537
48	0.0986958	0
49	0.0784279	1.92683
50	0.155975	5.2439
51	0.201798	2.19512
52	-0.0784279	3.86951
53	0.016743	1.1622
54	-0.000881213	5.44268
55	0.155093	3.95366
56	0.0890025	2.61098
61	0.0925273	5.82927
62	0.130419	4.66098
64	0.0599225	-0.135366
65	0.0652097	1.62683
66	0.0978146	10.1122
67	0.113676	7.5939
68	0.0299612	7.44878
69	0.02908	11.1695
71	0.0449418	6.09146
72	0.144519	-0.814634
75	0.0440606	0.441463
76	-0.0220303	0.484146
79	-0.0405358	-3.52317
80	0.0140994	9.62927
81	-0.106627	-6.97073
83	-0.135707	-6.62073
88	0.00881213	-6.32073
89	0.0687346	-3.20732
90	-0.00793091	2.87683
91	0.000881213	0.902439
92	0.0387734	-4.03171
95	-0.00264364	-7.18659
96	0.0502291	1.98537
98	0.00793091	-9.06585
99	0.0713782	1.06098
100	0.0378921	0.129268
101	0.0467043	2.82439
103	0.0255552	4.44024
104	-0.012337	2.29268
105	0.041417	3.21463
106	0.121607	-1.12805
107	-0.103102	-5.88537
108	-0.00881213	-0.417073
110	-0.00176243	1.42317
111	0.024674	-0.254878
112	0.00352485	-1.88659
113	0.0158618	0.321951
114	0.0317237	4.36098
115	0.0810716	-1.77439
116	0.0978146	-0.121951
118	0.0299612	-2.5561
119	-0.0643285	-1.88049
120	0.103102	-1.6
121	0.0114558	-0.946341
122	-0.108389	-6.17561
123	0.0361297	1.83659
124	-0.1454	1.41707
125	0.0449418	6.37927
126	0.0431794	1.1
127	0.0660909	2.38049
128	-0.00176243	3.05732
129	0.106627	4.95
130	0.0775467	-0.658537
131	0.0431794	0.77439
132	0.106627	0.396341
133	0.0343673	-1.96951
134	0.0625661	3.32927
135	0.0237927	-2.72805
136	0.0546352	1.0939
137	0.08724	-3.2878
138	0.0176243	4.27439
139	0.0634473	-2.77195
140	0.0299612	0.912195
141	-0.129538	-5.86341
143	0.0387734	3.23659
144	0.0784279	-4.06341
147	0.02908	5.36585
148	0.0193867	-0.203659
150	-0.0132182	7.10854
151	0.0176243	-1.30244
152	0.0229115	6.27561
153	0.0687346	-1.37683
154	0.0431794	1.45244
156	-0.00881213	2.73049
159	0.053754	10.9622
160	0.227353	8.23293
161	-0.0264364	4.51463
162	0.180649	13.2549
163	0.176243	4.08659
164	-0.125132	-4.27195
167	-0.0449418	5.15244
168	-0.00793091	8.38171
169	0.190342	-0.0414634
172	0.131301	1.41707
173	0.177124	-0.44878
174	0.216778	-1.41707
175	0.133944	-2.2939
176	0.213253	-0.202439
178	0.118964	-1.87073
179	0.05816	-1.16951
180	0.070497	-0.931707
181	0.0731406	2.85244
182	0.13835	3.59756
183	0.0793091	0.731707
184	0.0934085	0.0902439
186	0.0925273	4.21341
188	-0.00440606	-0.104878
190	0.0907649	3.07439
192	-0.05816	0.991463
